# Supplementary material for: Dynamic segmental kinematics of the lumbar spine during diagnostic movements
Source: Front Bioeng Biotechnol. 2023 Sep 28;11:1209472. doi: 10.3389/fbioe.2023.1209472 (PMC10568473; doi:10.3389/fbioe.2023.1209472)
Supplement: Supplementary file 12 [file Table1.XLSX]

## Sheet: Sheet1
			Motion
	Plane		Flex/Ext		Lat Bend		Twist
		RoM	Mean	% Coupled	Mean	% Coupled	Mean	% Coupled
	Sagittal	L4/L5	16.18	-	5.18	0.560606	3.97	0.839323
		L3/L4	14.29	-	6.23	0.837366	6.82	1.61611
		L2/L3	19.64	-	6.5	0.895317	4.21	0.74911
		L1/L2	18.94	-	7.35	1.16852	8.18	1.14406
		T12/T11	14.48	-	5.13	0.64691	5.67	0.830161
		T11/T12	12.19	-	7.65	0.942118	7.23	0.735504
		TOTAL	95.72	-	38.04	0.821953	36.08	0.940073
	Frontal	L4/L5	2.3	0.142151	9.24	-	3.3	0.697674
		L3/L4	2.47	0.172848	7.44	-	2.78	0.658768
		L2/L3	3.46	0.176171	7.26	-	2.18	0.3879
		L1/L2	2.78	0.146779	6.29	-	2.08	0.290909
		T12/T11	2.46	0.16989	7.93	-	3.36	0.491947
		T11/T12	2.43	0.199344	8.12	-	4.8	0.488301
		TOTAL	15.9	0.166109	46.28	-	18.5	0.482022
	Transverse	L4/L5	1.16	0.0716934	3.36	0.363636	4.73	-
		L3/L4	2.61	0.182645	1.92	0.258065	4.22	-
		L2/L3	2.18	0.110998	1.71	0.235537	5.62	-
		L1/L2	3.3	0.174234	1.65	0.262321	7.15	-
		T12/T11	4.05	0.279696	1.77	0.223203	6.83	-
		T11/T12	3	0.246103	4.29	0.528325	9.83	-
		TOTAL	16.3	0.170288	14.7	0.317632	38.38	-
	Table S1: Percent coupling values for uniplanar motions in the three planes of motion. Values are combined for each set of exercises (e.g. left vs. right) done in one of the plane of motions. Table formatting is presented similar to those presented in Widmer et al. (2019), and Rozumalski et al. (2008).
